# Supplementary material for: Entropy Profiles for Li-Ion Batteries—Effects of Chemistries and Degradation
Source: Entropy (Basel). 2025 Mar 29;27(4):364. doi: 10.3390/e27040364 (PMC12025376; doi:10.3390/e27040364)
Supplement: Supplementary file 1 [file entropy-27-00364-s001.zip]

Archive with 4 entries (4 files):
- ageing_data_xalt.csv
- entropy_data_ageing.csv
- entropy_data_cha_dch.csv
- entropy_data_comparison.csv
