# Supplementary material for: Entropy Profiles for Li-Ion Batteries—Effects of Chemistries and Degradation
Source: Entropy (Basel). 2025 Mar 29;27(4):364. doi: 10.3390/e27040364 (PMC12025376; doi:10.3390/e27040364)
Supplement: Supplementary file 1 [file entropy-27-00364-s001.zip › ageing_data_xalt.csv]

# SoH vs EFC, XALT; Wind Julia & Preben Vie, 2025
EFC	45°C 1C	EFC	25°C 1C	EFC	25°C 1.5C cell_1	EFC	25°C 1.5C cell_2	EFC	5°C 1.5C cell_1	EFC	5°C 1.5C cell_2
2.0255	100.0	2.0675	100.0	2.0403	100.0	2.024	100.0	2.0523	100.0	2.0315	100.0
5.0838	99.94	128.4646	95.61	148.8408	88.67	109.9004	88.98	20.7691	78.01	5.0671	100.18
123.095	99.07	249.7302	94.74	283.716	85.07	222.2659	85.96			13.8807	68.56
248.8682	96.19	375.0592	93.04	286.4651	85.47	294.4609	82.07			17.7864	75.51
423.1898	92.78	499.2772	92.15	342.2238	82.3	393.5156	78.48			19.0367	76.84
489.5294	89.42	619.2148	91.44	396.7167	80.9	434.0079	75.73
584.2203	72.44	743.8696	90.53	506.2518	78.14	463.5919	73.13
		868.589	89.65	553.3014	75.64	487.3863	67.34
		992.1489	88.87	588.2792	70.1	505.6805	60.67
		1108.9453	88.1	590.5188	70.41	507.6077	62.3
		1231.0977	87.24	612.4074	61.02	569.6462	62.07
		1352.9784	86.55			631.8133	61.26
		1473.682	85.65			688.5243	59.15
		1650.3126	84.47			745.0051	55.92
		1826.2877	83.21			792.7839	52.33
		2057.3357	81.58			817.5556	48.6
		2190.7956	80.19			852.5051	47.8
		2414.637	79.19			902.4432	46.73
		2635.5796	78.02			988.3947	41.72
		2850.3049	74.73			1019.217	38.99
		2910.9394	71.51			1042.4914	36.61
		2958.4273	69.47			1062.6091	34.2
		2968.9644	66.53
		2974.0176	66.2
