# Supplementary material for: Entropy Profiles for Li-Ion Batteries—Effects of Chemistries and Degradation
Source: Entropy (Basel). 2025 Mar 29;27(4):364. doi: 10.3390/e27040364 (PMC12025376; doi:10.3390/e27040364)
Supplement: Supplementary file 1 [file entropy-27-00364-s001.zip › entropy_data_ageing.csv]

# Entropy (J/molK) XALT; Wind Julia & Preben Vie, 2025
SoC (%)	100 % SoH	SoC (%)	89% SoH, 45°C, 440 EFC, 1C	SoC (%)	72% SoH, 45°C, 530 EFC, 1C	SoC (%)	92% SoH, 25°C, 550 EFC, 1C	SoC (%)	85% SoH, 25°C, 255 EFC, 1.5C	SoC (%)	61% SoH, 25°C, 450 EFC, 1.5C	SoC (%)	77% SoH, 5°C, 14 EFC, 1.5C	SoC (%)	68% SoH, 5°C, 6 EFC, 1.5C
-0.01	-48.75	0.0	-46.55	0.0	-34.23	0.0	-44.45	0.0	-35.81	-0.01	-40.41	0.0	-47.08	0.0	-43.15
4.99	-37.29	2.36	-41.95	12.15	-21.0	5.0	-36.8	1.48	-43.96	4.99	-34.6	0.0	-42.08	10.0	-21.47
9.99	-17.74	7.24	-30.82	17.03	-14.37	10.0	-20.64	6.4	-35.7	9.99	-23.3	4.13	-38.66	15.0	-13.16
14.99	-14.01	12.13	-18.23	21.91	-10.4	15.0	-13.9	11.33	-19.31	14.99	-14.36	9.17	-29.19	20.0	-11.01
19.99	-9.78	17.01	-12.45	26.79	-6.92	20.0	-10.0	16.26	-13.26	20.0	-10.89	14.22	-15.29	25.0	-8.22
25.0	-7.68	21.89	-9.21	31.67	-2.62	25.0	-7.68	21.18	-9.5	25.0	-8.47	19.27	-11.92	30.0	-6.65
30.0	-2.87	26.77	-5.95	36.55	1.2	30.0	-4.4	26.11	-7.11	30.0	-6.56	24.31	-8.87	35.0	-5.22
35.0	6.0	31.65	-0.44	41.43	4.15	35.0	1.31	31.03	-4.58	35.0	-4.97	29.36	-6.9	40.0	-2.57
40.0	10.24	36.54	5.22	46.31	6.31	40.0	6.34	35.96	0.26	40.0	-2.56	34.4	-5.11	45.0	2.57
45.0	12.42	41.42	8.88	51.19	7.93	45.0	9.69	40.89	6.59	45.0	0.8	39.45	-1.93	50.0	7.41
50.0	13.42	46.3	11.07	56.07	9.1	50.0	11.75	45.81	10.11	50.0	4.09	44.5	4.22	55.0	10.39
55.0	13.35	51.18	12.39	60.96	8.71	55.0	13.15	50.74	12.21	55.0	7.08	49.54	9.15	60.0	12.13
60.0	12.89	56.06	13.07	65.84	7.55	60.0	13.6	55.66	13.48	60.0	9.32	54.59	11.86	65.0	12.9
65.0	7.61	60.95	9.98	70.72	6.51	65.0	13.36	60.59	13.8	65.0	10.92	59.63	13.45	70.0	13.03
70.0	-0.33	65.83	3.92	75.6	5.41	70.0	3.64	65.52	13.55	70.0	11.91	64.68	13.95	75.0	12.37
75.0	-1.43	70.71	2.16	80.48	4.18	75.0	-0.08	70.44	11.81	75.0	12.32	69.73	13.76	80.0	11.64
80.0	-2.05	75.59	0.98	85.36	2.69	80.0	-1.14	75.37	1.8	80.0	12.04	74.77	12.93	85.0	10.52
85.0	-2.37	80.47	0.03	90.24	1.08	85.0	-1.77	80.3	-1.07	85.0	10.92	79.82	12.06	90.0	3.61
90.0	-3.45	85.35	-0.85	95.12	-0.61	90.0	-2.35	85.22	-2.14	90.0	7.44	84.86	5.62	95.0	-2.79
95.0	-3.22	90.24	-1.61	100.0	-2.42	95.0	-2.8	90.15	-2.83	95.0	2.78	89.91	-2.13	100.0	-5.65
100.0	-3.38	95.12	-1.73	100.0	-1.77	100.0	-2.82	95.07	-3.4	100.0	-2.19	94.95	-3.73
		100.0	-0.82					100.0	-4.46			100.0	-5.1
		100.0	-0.75					100.0	-3.67			100.0	-4.64
