# Supplementary material for: Entropy Profiles for Li-Ion Batteries—Effects of Chemistries and Degradation
Source: Entropy (Basel). 2025 Mar 29;27(4):364. doi: 10.3390/e27040364 (PMC12025376; doi:10.3390/e27040364)
Supplement: Supplementary file 1 [file entropy-27-00364-s001.zip › entropy_data_cha_dch.csv]

# Entropy (J/molK); Wind Julia & Preben Vie, 2025
SoC (%)	LG JP3 dch	SoC (%)	LG JP3 cha	SoC (%)	LG E58C dch	SoC (%)	LG E58C cha	SoC (%)	XALT 31HE dch	SoC (%)	XALT 31HE cha
-0.012	-41.739554666459995	-0.012	-39.19234189902	-1.237	-40.68786454657	-1.237	-40.24403201891	100.0	-2.56	0.0	-49.83
4.151	-38.3046768437	5.033	-34.86979902094	0.312	-37.8222501832	4.01	-24.188872757469998	95.16	-3.07	4.84	-40.12
9.196	-17.734004039979997	10.078	-12.39836517485	5.558	-21.33290692731	9.257	-8.84770495357	90.33	-2.91	9.67	-20.4
14.25	-12.03172091287	15.122	-9.9379892063	10.805	-11.665076650889999	14.503	-8.1047678964	85.5	-2.35	14.51	-15.05
19.294	-8.905596152829999	20.167	-6.82151297947	16.052	-8.78981375431	19.75	-5.1812623337699995	80.66	-1.82	19.34	-10.77
24.346	-7.20745430787	25.212	-3.0875306272	21.299	-7.89250016578	24.997	0.30875306271999997	75.83	-1.48	24.18	-5.53
29.389	-5.76982285958	30.256	3.4734719555999995	26.546	-4.70848420648	30.244	4.79532100537	70.99	-0.91	29.01	-0.59
34.44	6.69608204774	35.301	5.03653433562	31.792	6.522408449959999	35.49	7.139914575399999	66.16	3.85	33.85	3.15
39.483	11.37562065459	40.346	5.51896099612	37.039	8.867002019989998	40.737	9.079269750609999	61.32	12.53	38.68	5.01
44.532	13.623728892519999	45.39	6.339086318969999	42.286	12.436959307689998	51.231	10.55549533174	56.49	12.92	43.52	6.64
49.579	14.694716078829998	50.435	7.0723748429299995	47.533	14.7622558113	56.477	8.94419028567	51.65	12.93	48.35	7.92
54.621	13.430758228319998	55.48	8.0082825643	52.779	16.277075525269996	61.724	2.0551375737299997	46.82	12.41	53.19	9.11
59.668	7.931094298619999	60.524	-0.11578239851999998	58.026	9.764315608519999	66.971	2.1805685054599997	41.98	10.67	58.03	10.27
64.709	0.18332213099	65.569	-0.43418399444999994	63.273	3.4059322231299998	72.218	2.35424210324	37.15	7.27	62.86	8.07
69.754	0.62715465865	70.614	0.0964853321	68.519	1.33149758298	77.464	2.54721276744	32.31	-0.58	67.7	-2.37
74.795	0.34734719556	75.658	-0.07718826567999999	73.766	2.0068949076799996	82.711	2.7015892988	27.48	-6.08	72.53	-2.57
79.838	0.27980746309	80.703	0.038594132839999996	79.013	1.58235944644	87.958	1.9972463744699998	22.64	-9.22	77.37	-2.66
84.878	-0.27015892987999995	85.748	-0.65610025828	84.26	0.69469439112	93.205	1.65954771212	17.81	-12.27	82.2	-2.68
89.92	-0.6464517250699999	90.792	-0.8683679888999999	89.507	0.4824266605	100.0	1.96830077484	12.97	-16.34	87.04	-2.85
94.96	-0.26051039667	95.837	-1.33149758298	94.753	-0.47277812728999996			8.14	-25.55	91.87	-3.23
				100.0	1.6402506457000001			3.3	-42.82	96.31	-3.08
								0.0	-49.83	100.0	-2.28
