# Supplementary material for: Entropy Profiles for Li-Ion Batteries—Effects of Chemistries and Degradation
Source: Entropy (Basel). 2025 Mar 29;27(4):364. doi: 10.3390/e27040364 (PMC12025376; doi:10.3390/e27040364)
Supplement: Supplementary file 1 [file entropy-27-00364-s001.zip › entropy_data_comparison.csv]

# Entropy (J/molK); Wind Julia & Preben Vie, 2025
SoC (%)	Kokam LTO	SoC (%)	Toshiba SciB	SoC (%)	LG JP3	SoC (%)	LG E58C	SoC (%)	Xalt 31 HE	SoC (%)	Panasonic UR	SoC (%)	Enerdel	SoC (%)	Panasonic NCR	SoC (%)	SAFT VL6P	SoC (%)	SAFT VL30PFe	SoC (%)	Melasta 8C	SoC (%)	Melasta 10C	SoC (%)	Samsung SDI	SoC (%)	GPB ICR10440
-0.54	7.19	-2.12	-15.45	-0.012	-41.739554666459995	-1.237	-40.68786454657	-1.85	-44.84	-0.98	-74.96	-1.85	-15.73	-2.4	-61.6	-0.91	-68.23	0.46	-38.59	-0.4	-75.14	-0.6	-85.14	-2.35	-102.01	-0.01	-40.26
-0.01	4.85	-0.01	-13.86	4.151	-38.3046768437	0.312	-37.8222501832	-0.01	-47.08	0.6	-57.64	-0.01	-14.89	-0.01	-47.78	0.42	-50.91	5.0	-45.51	-0.01	-77.8	-0.01	-97.71	-0.01	-94.15	4.99	-20.08
4.99	-5.69	4.99	-12.37	9.196	-17.734004039979997	5.558	-21.33290692731	2.57	-41.55	5.57	-32.7	4.99	-13.45	5.0	-14.03	5.4	-36.23	10.0	-22.18	4.99	-79.31	0.58	-96.91	5.0	-79.77	9.99	-12.61
9.99	-4.09	9.99	-8.82	14.25	-12.03172091287	10.805	-11.665076650889999	2.6	-41.54	10.54	-15.24	9.99	-12.2	10.0	-6.09	10.38	-11.06	15.0	-12.96	10.0	-66.35	4.99	-85.52	10.0	-64.57	14.99	-33.71
14.99	-2.18	14.99	-6.95	19.294	-8.905596152829999	16.052	-8.78981375431	4.99	-34.65	15.51	-12.34	14.99	-11.69	15.0	-5.2	15.35	-7.69	20.0	-9.85	15.0	-61.53	10.0	-64.17	15.0	-61.5	19.99	-53.4
19.99	-0.29	20.0	-6.74	24.346	-7.20745430787	21.299	-7.89250016578	9.99	-17.15	20.48	-8.37	19.99	-11.62	20.0	-3.98	20.33	-6.84	25.0	-7.89	20.0	-56.48	15.0	-61.09	20.0	-55.52	25.0	-52.0
25.0	1.63	25.0	-6.19	29.389	-5.76982285958	26.546	-4.70848420648	15.0	-13.72	25.45	-5.13	24.99	-11.53	25.0	-1.53	25.31	-4.82	30.0	-5.38	25.0	-53.71	20.0	-56.58	25.0	-50.72	30.0	-50.1
29.12	1.02	30.0	-5.56	34.44	6.69608204774	31.792	6.522408449959999	20.0	-9.86	30.42	-3.75	29.99	-11.35	30.0	6.43	30.29	-1.92	35.0	-4.19	30.0	-46.56	25.0	-53.63	30.0	-45.42	35.0	-39.53
30.0	1.68	35.0	-4.85	39.483	11.37562065459	37.039	8.867002019989998	25.0	-7.27	35.39	4.62	34.99	-11.05	31.94	8.48	35.27	-1.37	40.0	4.78	35.0	-29.77	30.0	-48.24	35.0	-37.58	40.0	-27.56
35.0	-7.43	40.0	-3.76	44.532	13.623728892519999	42.286	12.436959307689998	30.0	-2.31	40.36	6.17	39.99	-10.84	35.0	10.93	40.25	4.12	45.0	10.12	40.0	-21.07	35.0	-30.52	40.0	-26.55	45.0	-16.3
38.19	-18.19	45.0	-2.64	49.579	14.694716078829998	47.533	14.7622558113	35.0	6.44	45.33	5.73	44.99	-10.62	40.0	14.51	45.23	10.04	50.0	12.34	45.0	-16.8	40.0	-21.47	45.0	-18.98	50.0	-10.72
40.0	-21.45	47.06	-1.28	54.621	13.430758228319998	52.779	16.277075525269996	40.0	10.29	50.3	6.98	47.07	-11.45	45.0	17.28	50.21	13.77	55.0	13.99	50.0	-13.5	45.0	-16.67	50.0	-13.22	55.0	-6.72
45.0	-44.78	50.0	-1.97	59.668	7.931094298619999	58.026	9.764315608519999	45.0	12.56	55.27	9.62	49.99	-10.85	50.0	18.39	55.19	16.29	60.0	14.59	55.0	-10.6	50.0	-12.66	55.0	-8.82	60.0	-4.02
50.0	-46.95	55.0	-1.84	64.709	0.18332213099	63.273	3.4059322231299998	50.0	13.32	60.24	8.87	54.99	-11.29	55.0	7.22	60.17	17.98	65.0	14.53	60.0	-7.3	55.0	-9.56	60.0	-5.65	65.0	-11.68
55.0	-42.82	58.13	-4.8	69.754	0.62715465865	68.519	1.33149758298	55.0	13.29	65.21	-2.65	59.99	-11.62	60.0	3.14	65.15	17.92	70.0	11.29	65.0	-12.1	60.0	-8.07	65.0	-10.3	70.0	-9.78
60.0	-33.2	60.0	-8.31	74.795	0.34734719556	73.766	2.0068949076799996	60.0	13.28	70.18	-2.67	65.0	-12.06	65.0	4.02	70.13	17.84	70.13	8.12	70.0	-10.57	65.0	-15.83	70.0	-16.84	75.0	13.03
65.0	-23.2	65.0	-40.84	79.838	0.27980746309	79.013	1.58235944644	65.0	7.0	75.15	-4.48	70.0	-12.64	70.0	5.36	75.1	7.95	75.0	-1.79	75.0	21.84	70.0	-10.09	75.0	-10.05	80.0	13.08
70.0	-17.0	70.0	-28.97	84.878	-0.27015892987999995	84.26	0.69469439112	70.0	-0.66	80.12	-4.82	75.0	-13.25	75.0	7.57	80.08	3.25	77.66	0.81	80.0	23.96	75.0	27.69	80.0	-9.14	85.0	-14.55
75.0	-12.05	75.0	-10.96	89.92	-0.6464517250699999	89.507	0.4824266605	75.0	-1.37	85.09	0.24	80.0	-13.92	80.0	9.89	85.06	4.53	80.0	1.01	85.0	-10.88	80.0	19.81	85.0	-12.64	90.0	-10.78
80.0	-7.94	80.0	-5.99	94.96	-0.26051039667	94.753	-0.47277812728999996	80.0	-1.76	90.06	3.75	85.0	-14.45	85.0	10.23	90.04	6.16	85.0	1.83	90.0	-26.04	85.0	-33.88	90.0	-11.84	95.0	-13.03
85.0	-4.59	85.0	-2.8			100.0	1.6402506457000001	85.0	-2.5	95.03	4.53	90.0	-15.0	90.0	10.43	95.02	7.62	90.0	3.49	95.0	-19.78	90.0	-20.95	95.0	-11.1	100.0	-12.06
90.0	-1.71	90.0	6.34					90.0	-2.88	100.0	0.79	95.0	-15.5	95.0	12.15	100.0	7.95	95.0	-3.11	100.0	-19.97	95.0	-22.7	100.0	-10.95
95.0	3.27	95.0	9.7					95.0	-3.2			100.0	-16.27	100.0	13.28			100.0	0.52			100.0	-20.9
100.0	10.74	100.0	-2.08					100.0	-3.42
